# Supplementary material for: MET Gene Copy Number Predicts Worse Overall Survival in Patients with Non-Small Cell Lung Cancer (NSCLC); A Systematic Review and Meta-Analysis
Source: PLoS One. 2014 Sep 18;9(9):e107677. doi: 10.1371/journal.pone.0107677 (PMC4169409; doi:10.1371/journal.pone.0107677)
Supplement: Table S1 — (XLSX) [file pone.0107677.s001.xlsx]

## Sheet: Sheet1
	study	scientific design	scientific design	scientific design	scientific design	scientific design	lab methods	lab methods	lab methods	lab methods	lab methods	lab methods	lab methods	generalizability	generalizability	generalizability	generalizability	generalizability	generalizability	results analysis	results analysis	results analysis	results analysis	cumulative score	final quality score
		study objective definition	study design	outcome definition	statistical considerations	statistical test description	blinding	tested factor description	tissue handling	test description	negative/positive control	test reproducibility control	positivity cutoff	patient selection criteria	patient characteristics	initial workup	treatment description	source of samples	number of samples excluded with exclusion causes	follow up description	survival analysis	univariate analysis	multivariate analysis
1	Kanteti et al	2	1	2	0	2	0	2	2	2	0	0	2	0	0	0	0	2	0	0	2	0	0	19	47.5
2	Dziadziuszco et al	2	1	2	1	2	0	2	2	1	0	2	2	2	2	0	0	2	2	1	2	0	2	30	75
3	Park et al	2	1	2	1	2	0	2	2	2	0	0	2	2	2	0	1	2	2	1	2	2	2	32	80
4	Tsuta et al	2	1	2	1	2	0	2	1	2	0	0	2	2	2	0	1	2	1	1	2	2	2	30	75
5	Chen et al	1	1	2	1	2	0	2	2	2	0	0	2	2	2	0	1	2	2	1	2	0	2	29	72.5
6	Go et al	2	1	2	1	2	0	2	2	2	0	0	2	2	2	0	0	2	0	1	2	2	2	29	72.5
7	Capuzzo et al JCO	2	1	2	1	2	0	2	2	2	0	0	2	2	2	0	1	2	1	1	2	2	2	31	77.5
8	Tachibana et al	2	1	2	1	2	0	2	2	2	0	0	2	2	2	0	0	2	2	1	2	2	1	30	75
9	Sun et al	2	1	2	1	2	0	2	2	2	0	0	2	2	2	0	0	2	2	1	2	2	2	31	77.5
